# Supplementary material for: Capability Assessment for Diet and Activity (CADA) and Its Influencing Factors Among Healthcare Workers in the Jazan Region, Saudi Arabia, 2026: A Cross-Sectional Study
Source: Healthcare (Basel). 2026 Jun 1;14(11):1530. doi: 10.3390/healthcare14111530 (PMC13256563; doi:10.3390/healthcare14111530)
Supplement: Supplementary file 1 [file healthcare-14-01530-s001.zip]

Archive with 3 entries (3 files):
- Supplementary_Tables_S2_healthcare-4309957.pdf
- Supplementary_Tables_S3_healthcare-4309957.pdf
- Table S1.pdf
